# Supplementary material for: Is Interstitial Chemotherapy with Carmustine (BCNU) Wafers Effective against Local Recurrence of Glioblastoma? A Pharmacokinetic Study by Measurement of BCNU in the Tumor Resection Cavity
Source: Brain Sci. 2022 Apr 28;12(5):567. doi: 10.3390/brainsci12050567 (PMC9139119; doi:10.3390/brainsci12050567)
Supplement: Supplementary file 1 [file brainsci-12-00567-s001.zip]

Archive with 1 entries (1 files):
- brainsci-1708109-supplementary.pdf
